# Supplementary material for: Epidemiology of taeniosis/cysticercosis in Europe, a systematic review: Western Europe
Source: Parasit Vectors. 2017 Jul 21;10:349. doi: 10.1186/s13071-017-2280-8 (PMC5521153; doi:10.1186/s13071-017-2280-8)
Supplement: Supplementary file 3 — List of references included in the review retrieved through online international databases. (XLSX 30 kb) [file 13071_2017_2280_MOESM3_ESM.xlsx]

## Sheet: table
First author	Year	Title	Source	Document type	Country
Abarrategui Yagüe	2014	Lymphocytic meningitis and spinal neurocysticercosis: a case report and literature review	Neurología	letter	Spain
Abuseir	2006	Visual diagnosis of Taenia saginata cysticercosis during meat inspection: is it unequivocal?	PARASITOLOGY RESEARCH	article	Germany
Abuseir	2010	Seroprevalence of Taenia saginata cysticercosis in the federal state of Lower Saxony in Germany	Berl Munch Tierarztl Wochenschr. 2010 Sep-Oct;123(9-10):392-6.	article	Germany
Aghakhani	1998	[Isolated intramedullary cysticercosis Case report]	Neurochirurgie. 1998 Apr;44(2):127-31. French.	article	France
Al-Khodairy	1999	Parenchymatous cerebral neurocysticercosis in a quadriplegic patient	Spinal Cord. 1999 Feb;37(2):142-6.	article	Switzerland
Alvarez-Rodríguez	2004	Neurocysticercosis: report of three cases and recommendations of treatment	Anales de Medicina Interna	article	Spain
Allepuz	2012	Comparison of bovine cysticercosis prevalence detected by antigen ELISA and visual inspection in the North East of Spain	Research in Veterinary Science	article	Spain
Allepuz	2009	Update of bovine cysticercosis in Catalonia (North East Spain)	Sustainable animal husbandry: prevention is better than cure, Volume 1. Proceedings of the 14th International Congress of the International Society for Animal Hygiene (ISAH), Vechta, Germany, 19th to 23rd July 2009 2009 pp.155-157 ref.2; Tribun EU, Brno, Czech Republic	abstract	Spain
Allepuz	2009	Descriptive and spatial epidemiology of bovine cysticercosis in North-Eastern Spain (Catalonia)		article	Spain
Amelot	2014	Hydrocephalus and neurocysticercosis: cases illustrative of three distinct mechanisms	J Clin Neurol. 2014 Oct;10(4):363-6. doi: 10.3988/jcn.2014.10.4.363. Epub 2014 Oct 6.	article	France
Antón Martínez	2002	Neurocysticercosis is not only an imported disease	Med Clin (Barc)	letter	Spain
Arenas Abad	1992	A case of taeniasis in primary care	Aten Primaria	letter	Spain
Azzopardi	2012	An acquired source of seizures	BMJ. 2012 May 3;344:e2991. doi: 10.1136/bmj.e2991. No abstract available.	article	United Kingdom
Barbier	1990	Parasitic hazard with sewage sludge applied to land	Appl Environ Microbiol. 1990 May;56(5):1420-2.	article	France
Barra Valencia	2007	Second case of neurocysticercosis in a patient with liver transplantation (first case in Spain): a case report	Transplantation Proceedings	article	Spain
Bauer	1994	NEUROCYSTICERCOSIS	DEUTSCHE MEDIZINISCHE WOCHENSCHRIFT	article	Switzerland
Beaujot	2015	Potential role of parasitosis in tumorigenesis: case study of heart metastasis as the only presenting symptom of an ileal neuroendocrine tumor	Presse Med. 2015 Jan;44(1):102-6. doi: 10.1016/j.lpm.2014.05.020. Epub 2014 Oct 31. No abstract available.	article	France
Bergui	2001	Diffusion-weighted images of intracranial cyst-like lesions	Neuroradiology. 2001 Oct;43(10):824-9.	article	Italy
Berrueco Moreno	2007	Focal convulsion in an 8-year-old boy	An Pediatr (Barc).	article	Spain
Bialasiewicz	1995	[Subretinal manifestations as the chief findings in parasitic diseases in germany]	Ophthalmologe. 1995 Oct;92(5):737-40. German.	article	Germany
Blanchi	2014	Post-international adoption medical follow-up at the Angers university hospital between 2009 and 2012	Med Mal Infect. 2014 Feb;44(2):69-75. doi: 10.1016/j.medmal.2013.12.003. Epub 2014 Jan 31.	article	Italy
Boecher-Schwarz	1991	Intrasellar cysticercosis mimicking a pituitary adenoma	Br J Neurosurg. 1991;5(4):405-7.	article	Germany
Bouree	1991	Successful treatment of Taenia saginata and Hymenolepis nana by single oral dose of praziquantel	J Egypt Soc Parasitol. 1991 Aug;21(2):303-7.	article	France
Bouree	2006	Spinal cord cysticercosis: a case report	J Egypt Soc Parasitol. 2006 Dec;36(3):727-36.	article	France
Brouwer	1995	[2 patients with neurocysticercosis]	Ned Tijdschr Geneeskd. 1995 Dec 30;139(52):2736-8. Dutch.	article	Netherlands
Bruschi	2006	Neurocysticercosis: surgical treatment of an autochthonous case in a non-endemic region	Pathologica. 2006 Aug;98(4):229-31.	article	Italy
Cabaret	2002	The use of urban sewage sludge on pastures: the cysticercosis threat	VETERINARY RESEARCH	article	Italy
Calvo-Artavia	2013	Occurrence and factors associated with bovine cysticercosis recorded in cattle at meat inspection in Denmark in 2004-2011.	Preventive veterinary medicine	article	Denmark
Canas	2005	Treatment of racemose neurocysticercosis of the spine	Revista de neurologia	article	Portugal
Carangelo	2001	Neurocysticercosis Case report	J Neurosurg Sci. 2001 Mar;45(1):43-6.	article	Italy
Carretero	2010	Face to face with teniasis	Clin Gastroenterol Hepatol.	article	Spain
Cassini	2014	Retrospective and spatial analysis tools for integrated surveillance of cystic echinococcosis and bovine cysticercosis in hypo-endemic areas	Geospat Health. 2014 May;8(2):509-15.	article	Italy
Castellanos	2000	Giant subarachnoid cysts due to neurocysticercosis: Two cases reported from a rural area Extremadura	Rev Neurol.	article	Spain
Castillo-Iglesias	2006	Late-onset eosinophilic chronic meningitis occurring 30 years after Taenia solium infestation in a white Caucasian woman	J Infect. 2006 Jul;53(1):e35-8. Epub 2005 Oct 25.	article	France
Cazejust	2008	[Neurocysticercosis discovered during work-up for first convulsion]	Presse Med. 2008 Mar;37(3 Pt 1):424-5. doi: 10.1016/j.lpm.2007.05.040. Epub 2007 Dec 31. French. No abstract available.	article	France
Cianfoni	2009	Neurocysticercosis: still life in the brain	Arch Neurol. 2009 Oct;66(10):1290-1. doi: 10.1001/archneurol.2009.202. No abstract available.	article	Italy
Corral	1996	Intramedullary cysticercosis cured with drug treatment. A case report	Spine	article	Spain
Cortnum	2011	[Surgical treatment of neurocysticercosis in a 12-year old child].	Ugeskrift for laeger	article	Denmark
Coulibaly	2008	[Degenerating neurocysticercosis cysts: differential diagnosis with cerebral metastasis]	Rev Neurol (Paris). 2008 Nov;164(11):948-52. doi: 10.1016/j.neurol.2008.03.019. Epub 2008 May 13. French.	article	France
Croft	2007	Cysticercosis in a female Nicaraguan traveler	J Travel Med. 2007 Sep-Oct;14(5):349-51.	article	United Kingdom
Cruz	2010	Neurocysticercosis (NCC): a not so rare parasitic infection in Geneva, Switzerland	EUROPEAN JOURNAL OF NEUROLOGY	article	Switzerland
Cheillan	1999	[A surprising aglycorrachia! A case of neurocysticercosis]	Ann Biol Clin (Paris). 1999 May;57(3):356-9. French. No abstract available.	article	France
Chianura	2006	Neurocysticercosis and human immunodeficiency virus infection: a case report	J Travel Med. 2006 Nov-Dec;13(6):376-80.	article	Italy
Débat-Zoguéreh	1996	Photo quiz	Clin Infect Dis. 1996 Mar;22(3):423, 563. No abstract available.	article	France
Delobel	2004	Unusual form of neurocysticercosis associated with HIV infection	Eur J Neurol. 2004 Jan;11(1):55-8.	article	France
Di Pietro	1996	[Parasitic arthritis: a case report]	Pediatr Med Chir. 1996 Mar-Apr;18(2):211-2. Italian.	article	Italy
Dietrichs	1993	Cerebral cysticercosis in Norway.	Acta neurologica Scandinavica	article	Norway
Dietrichs	1994	Tapeworms in the brain-a current problem in Norway?	Tidsskrift for den Norske Laegeforening : Tidsskrift for Praktisk Medicin, ny Raekke [1994, 114(26):3089-3092]	article	Norway
Djientcheu	2000	Neurocysticercosis: migration and proliferation of cysticercus in a CSF valve	Br J Neurosurg. 2000 Apr;14(2):135-7.	article	Switzerland
Doherty	2010	Cysticercosis in a female Nicaraguan traveler	J Travel Med. 2010 Jul-Aug;17(4):288-9. doi: 10.1111/j.1708-8305.2010.00432.x. No abstract available.	letter	United Kingdom
Domenici	1995	[Neurocysticercosis: a rare cause of convulsive crises]	Pediatr Med Chir. 1995 Nov-Dec;17(6):577-81. Italian.	article	Italy
Dorny	2000	Sero-epidemiological study of Taenia saginata cysticercosis in Belgian cattle	Vet Parasitol. 2000 Feb 29;88(1-2):43-9.	article	Belgium
Dournon	2012	Seroconversion of neurocysticercosis occurring after anti-helminthic treatment	J Travel Med. 2012 Dec;19(6):383-6. doi: 10.1111/j.1708-8305.2012.00658.x. Epub 2012 Sep 24.	article	France
Dumas	1997	Parenchymal neurocysticercosis: follow-up and staging by MRI	Neuroradiology. 1997 Jan;39(1):12-8.	article	France
Duong	2006	[Cysticercosis contracted in metropolitan France]	Presse Med. 2006 Feb;35(2 Pt 1):243-5. French.	article	France
Dupuy	2015	Spatial analysis of bovine cysticercosis in France in 2010	FOOD CONTROL	article	France
Dupuy	2013	Defining syndromes using cattle meat inspection data for syndromic surveillance purposes: a statistical approach with the 2005-2010 data from ten French slaughterhouses	BMC Vet Res. 2013 Apr 30;9:88. doi: 10.1186/1746-6148-9-88.	article	France
Dupuy	2014	Construction of standardized surveillance indicators for bovine cysticercosis	Prev Vet Med. 2014 Aug 1;115(3-4):288-92. doi: 10.1016/j.prevetmed.2014.03.024. Epub 2014 Apr 3.	article	France
Dupuy	2014	Prevalence of Taenia saginata cysticercosis in French cattle in 2010	Vet Parasitol. 2014 Jun 16;203(1-2):65-72. doi: 10.1016/j.vetpar.2014.02.054. Epub 2014 Mar 5.	article	France
Duran	1992	[Loeffer's syndrome: is Taenia responsible?]	Rev Pneumol Clin. 1992;48(6):279-81. French.	article	France
Dutto	2009	[Teniasis in a child with finding of Taenia saginata proglottids in the school environment: a case report]	Ann Ig. 2009 Mar-Apr;21(2):183-6. Italian.	article	Italy
Eichenberger	2011	Increased sensitivity for the diagnosis of Taenia saginata cysticercus infection by additional heart examination compared to the EU-approved routine meat inspection	FOOD CONTROL	article	Switzerland
Eichenberger	2013	Multi-test analysis and model-based estimation of the prevalence of Taenia saginata cysticercus infection in naturally infected dairy cows in the absence of a 'gold standard' reference test	Int J Parasitol. 2013 Sep;43(10):853-9. doi: 10.1016/j.ijpara.2013.05.011. Epub 2013 Jul 3.	article	Switzerland
El Hamdaoui	2012	[Orbital cysticercosis mimicking a painful third nerve palsy]	J Fr Ophtalmol. 2012 Dec;35(10):818.e1-4. doi: 10.1016/j.jfo.2012.01.009. Epub 2012 Nov 2. French.	article	France
Enseñat	2007	Diagnostic and therapeutic difficulties in neurocysticercosis: presentation of 6 cases and review of the literature	Neurocirugía	article	Spain
Epelboin	2004	[Neurocysticercosis complicating the treatment of cutaneous cysticercosis in a traveller]	Bull Soc Pathol Exot. 2004 Nov;97(4):250-2. French.	article	France
Esquivel	2005	Growing frequency of neurocysticercosis in Madrid (Spain)	Neurología	article	Spain
Fandiño	1991	Clinical and radiographic response of fourth ventricle cysticercosis to praziquantel therapy	Acta Neurochirurgica	article	Spain
FAVV	2004	Report on zoonotic agents in Belgium 2003: working group on foodborne infections and intoxications		report	Belgium
FAVV	2005	Report on zoonotic agents in Belgium in 2004: working group on foodborne infections and intoxications, trends and sources		report	Belgium
FAVV	2006	Report on zoonotic agents in Belgium in 2005: working group on foodborne infections and intoxications, trends and sources		report	Belgium
Fernández-Aranda	2001	Binge eating disorder onset by unusual parasitic intestinal disease: a case-report	Int J Eat Disord.	article	Spain
Fernández-Domínguez	2007	Ten years of neurocysticercosis at La Paz Unversity Hospital in Madrid (Spain)	European Journal of Neurology. 2007;14 (Suppl. 1):32–163	abstract	Spain
Fernández-Gómez	1998	Neurocysticercosis and convulsive crises	Rev Neurol.	letter	Spain
Fernández-Rodríguez	1991	Active and non active forms of cerebral cysticercosis. A review of ten cases	Revista Clínica Española	article	Spain
Ferreira	2011	Images in clinical medicine. Cysticercosis	N Engl J Med.	article	Portugal
Finsterer	2006	Chronic long-standing headache due to neurocysticercosis	Headache. 2006 Mar;46(3):523-4.	article	Austria
Flutsch	2008	Case-control study to identify risk factors for bovine cysticercosis on farms in Switzerland	Parasitology. 2008 Apr;135(5):641-6. doi: 10.1017/S0031182008004228. Epub 2008 Mar 27.	article	Switzerland
Font Puig	1999	Neurocysticercosis in Spain. Apropos 4 cases seen in immigrant patients from endemic countries	Anales de Medicina Interna	article	Spain
Fretland	2004	Neurocysticercosis	University Of Oslo 2004	dissertation	Norway
Frieiro-Dantas	2013	Paediatric neurocysticercosis: two case reports	Rev Neurol.	article	Spain
García Vallejo	1999	Endoparasitosis del porcino ibérico en extremadura (España): Epidemiología y control	Universidad de Extremadura. Facultad de veterinaria. Departamento de medicina y sanidad animal.	dissertation	Spain
Gauthier	1995	NEUROCYSTICERCOSIS REVEALED BY STROKE	JOURNAL DE RADIOLOGIE	article	France
Geerts	1990	Taenia saginata: an eternal problem?	Verh K Acad Geneeskd Belg. 1990;52(6):537-63; discussion 563-4. Dutch.	article	Belgium
Ghariani	1994	[Cerebral cysticercosis treated by albendazole: development of cerebral magnetic resonance imaging]	Rev Neurol (Paris). 1994 Oct;150(10):709-12. Review. French.	article	Belgium
Giménez-Roldán	1990	Neurocysticercosis amongst Latin American emigrants	Revista Clínica Española	letter	Spain
Giordani	2014	Three Cases of Imported Neurocysticercosis in Northern Italy	JOURNAL OF TRAVEL MEDICINE	article	Italy
González-Valcárcel	2009	Regression of cystic lesion of IV ventricle after medical treatment	Revista Clínica Española	article	Spain
Grande	2011	[Intestinal parasitosis prevalence in outpatients and inpatients of CÃ Granda IRCCS Foundation - Ospedale Maggiore Policlinico of Milan: data comparison between 1984-1985 and 2007-2009]	Infez Med. 2011 Mar;19(1):28-38. Italian.	article	Italy
Grasland	2002	[Moving meningitis]	Rev Med Interne. 2002 Jun;23 Suppl 2:250s-252s. French. No abstract available.	article	France
Gualdieri	2011	Intestinal parasites in immigrants in the city of Naples (southern Italy)	ACTA TROPICA	article	Italy
Guardado	2007	Cysticercosis: Correlation between serological and radiological diagnosis	International Journal of Antimicrobial Agents	abstract	Spain
Guerra del Barrio	2007	Intracerebral cystic lesion in an immigrant patient	Rev Clin Esp.	article	Spain
Guidetti	2010	[Prevalence of intestinal parasitosis in Reggio Emilia (Italy) during 2009]	Infez Med. 2010 Sep;18(3):154-61. Italian.	article	Italy
Guigon	2002	[Intraocular cysticercosis: a difficult diagnosis]	J Fr Ophtalmol. 2002 Jan;25(1):78-80. French.	article	France
Hackius	2015	Neurological picture Isolated spinal neurocysticercosis	J Neurol Neurosurg Psychiatry. 2015 Feb;86(2):234-5. doi: 10.1136/jnnp-2013-307142. Epub 2014 Apr 1. No abstract available.	article	Switzerland
Halfon	2014	Taenia in the gastrointestinal tract after figatellu" ingestion"	Clin Res Hepatol Gastroenterol. 2014 Jun;38(3):243-4. doi: 10.1016/j.clinre.2013.10.006. Epub 2013 Dec 30. No abstract available.	article	France
Hansen	1992	Neurocysticercosis: a short review and presentation of a Scandinavian case.	Scandinavian journal of infectious diseases	article	Denmark
Hasylin	2014	Neurocysticercosis in Germany: A case report	International Journal of Stroke, 9, 214-214	abstract	Germany
Hill	2014	A qualitative risk assessment for visual-only post-mortem meat inspection of cattle, sheep, goats and farmed/wild deer	FOOD CONTROL	article	United Kingdom
Hoare	2006	Early recurrence of neurocysticercosis after orthotopic liver transplant	Liver Transpl. 2006 Mar;12(3):490-1. No abstract available.	article	United Kingdom
Hoffman	1990	[Isolated involvement of the central nervous system in cysticercosis Anatomo-clinical study of a case]	Ann Pathol. 1990;10(2):122-5. French.	article	France
Holzapfel	2010	A 37-year-old man with a painless growing mass of the thorax	Clin Orthop Relat Res. 2010 Apr;468(4):1193-8. doi: 10.1007/s11999-009-1057-6. Epub 2009 Aug 28. No abstract available.	article	Germany
Iacoangeli	2013	Isolated cysticercosis of the cauda equina	J Neurosci Rural Pract. 2013 Aug;4(Suppl 1):S117-9. doi: 10.4103/0976-3147.116440.	article	Italy
Iglesias Oliva	2002	Multiple muscular calcifications in a 68-year old male	Rev Clin Esp.	article	Spain
Ilsøe	1990	Bovine cysticercosis in Denmark. A study of possible causes of infection in farms with heavily infected animals.	Acta Veterinaria Scandinavica	article	Denmark
Isidro-Llorens	1993	Spinal cysticercosis. Case report and review	Paraplegia	article	Spain
Itani	2013	[Cerebral cysticerc is a rare cause of hydrocephalus].	Ugeskrift for laeger	article	Denmark
Jiménez Caballero	2005	Bruns' syndrome: description of a case of neurocysticercosis with pathological study	Neurologia	article	Spain
Jiménez Caballero	2010	Ocular cysticercosis	Medicina (Buenos Aires)	article	Spain
Jiménez Jiménez	1990	Etiology of late-onset epilepsy. A prospective study in an area of rural health care	Medicina Clínica	article	Spain
Jiménez-Jiménez	1992	Blepharospasm associated with neurocysticercosis	Acta Neurologica	article	Spain
Julini	1993	The slaughterhouse as an epidemiologic observatory	Industrie Alimentari. 1993;32:1075.	article	Italy
Kennedy	1991	Epilepsy: disappearing lesions appearing in the United Kingdom	BMJ. 1991 Apr 20;302(6782):933-5.	abstract	United Kingdom
Klotz	2006	Cerebral mass in a 13-year-old girl following long-term sojourn in the Tropics	J Med Microbiol. 2006 Mar;55(Pt 3):345-7.	article	Germany
La Mantia	1995	Racemose neurocysticercosis after chronic meningitis: effect of medical treatment	Clin Neurol Neurosurg. 1995 Feb;97(1):50-4.	article	Italy
L'Ollivier	2012	Histological and molecular biology diagnosis of neurocysticercosis in a patient without history of travel to endemic areas: case report	Parasite. 2012 Nov;19(4):441-4.	article	France
López-Caleya	2015	Taenia saginata: description of an imported case	Revista Española de enfermedades digestivas	article	Spain
Lorenz	1992	[The epidemiology of Taenia saginata taeniasis]	Angew Parasitol. 1992 Feb;33(1):23-31. German.	article	Germany
Lortholary	1990	Cerebral cysticercosis epidemiology in France	Médecine et Maladies Infectieuses. 1990;20 2:115-116	article	France
Luessi	2009	Neurocysticercosis with a single brain lesion in Germany: a case report	Cases J. 2009 Sep 9;2:8692. doi: 10.1186/1757-1626-0002-0000008692.	article	Germany
Luger	1991	In-toto removal of a subretinal Cysticercus cellulosae by pars plana vitrectomy	Br J Ophthalmol. 1991 Sep;75(9):561-3.	article	Netherlands
Llompart Pou	2005	Neurocysticercosis presenting as sudden death	Acta Neurochir (Wien)	article	Spain
Maddalena	1995	Neurocysticercosis treated with albendazole long term follow-up of a case	J Neurosurg Sci. 1995 Sep;39(3):171-5.	article	Italy
Malzacher	1994	INTRASPINAL MANIFESTATION OF CYSTICEROSIS - CYSTICERCUS RACEMOSUS - CASE-REPORT AND REVIEW OF THE LITERATURE	NERVENARZT	article	Germany
Mancuso	1991	Neurocysticercosis treated with praziquantel Long-term follow-up of a case	J Neurosurg Sci. 1991 Jul-Sep;35(3):157-60.	article	Italy
Manzano-Blanco	1997	A case of mixed (parenchymatous meningo-basal) neurocysticercosis	Revista de Neurología	article	Spain
Martines	2006	Incidental video-capsule diagnosis of small-bowel Taenia saginata in a patient with recurrent hemorrhage due to angiodysplasias	Endoscopy. 2006;38 Suppl 2:E35. No abstract available.	article	Italy
Más-Sesé	2008	A descriptive study of neurocysticercosis in a tertiary care hospital	Rev Neurol.	article	Spain
Masucci	2011	Intestinal parasites isolated in a large teaching hospital, Italy, 1 May 2006 to 31 December 2008	Euro Surveill. 2011 Jun 16;16(24). doi:pii: 19891.	article	Italy
McBrien	2013	Detection of Cysticercus bovis in abattoirs in Northern Ireland between 2001 and 2011	VETERINARY RECORD	article	Ireland
Mercky	2014	An unusual gastric encounter: a beef tapeworm diagnosed by gastroscopy	Endoscopy. 2014;46 Suppl 1 UCTN:E36-7. doi: 10.1055/s-0033-1359130. Epub 2014 Feb 12. No abstract available.	article	France
Meri	1999	Diagnosis of atypical neurocysticercosis by polymerase chain reaction analysis: case report.	Clinical infectious diseases : an official publication of the Infectious Diseases	article	Finland
Michel-Harder	1993	[A case from practice (272)--cerebral cysticercosis (neurocysticercosis)--infection with larvae of Taenia solium, swine tapeworm]	Schweiz Rundsch Med Prax. 1993 Jul 20;82(29-30):800-1. German. No abstract available.	article	Germany
Möbius	1993	Epidemiologic studies of C. bovis and T. saginata infections in eastern and western Germany	Dtsch Tierarztl Wochenschr. 1993 Mar;100(3):110-4. German.	article	Germany
Monteiro	1992	Neurocysticercosis - a review of 231 cases	Infection	article	Portugal
Monteiro	1993	Active neurocysticercosis	J Neurol	article	Portugal
Monteiro	1994	Cerebral cysticercus arteritis: five angiographic cases	Cerebrovascular Diseases	article	Portugal
Monteiro	1995a	Spectrum of epilepsy in neurocysticercosis: a long-term follow-up of 143 patients	Acta Neurologica Scandinavica	article	Portugal
Monteiro	1995b	Neurocysticercosis in the North of Portugal	Arq neuropsiquiatr	article	Portugal
Morgado	1994	Neurocysticercosis. An imaging analysis of 35 cases	Acta Médica Portuguesa	article	Portugal
Morlot	2011	Etude epidemiologique et statistique de la cysticercose		dissertation	France
Mougeot	1996	[Intraocular Cestode larva in a 14-year-old boy in Auvergne]	Presse Med. 1996 Sep 7;25(25):1168. French. No abstract available.	article	France
Muuronen	2004	[Seizure caused by brain tumor or parasite].	Duodecim; laaketieteellinen aikakauskirja	article	Finland
Navarro	2009	Clinical and radiological diagnosis of neurocysticercosis: A case report	Anales del Sistema Sanitario de Navarra	article	Spain
Ortega-Herrera	2004	Ecuadorian immigrant with headache	Enferm Infecc Microbiol Clin.	article	Spain
Overbosch	2002	Neurocysticercosis in Europe.	In: Craig P, Pawlowski Z, editors. Cestode Zoonoses: Echinococcosis and Cysticercosis An emergent and global problem. Amsterdam: IOS press. NATO Science Series 33–40	book	Several
Pamplona	2015	A rare case of racemose neurocysticercosis and its complications. Case report	The Neuroradiology Journal	article	Portugal
Paolantonio	2006	Diagnosis of Taenia saginata by MR enterography	AJR Am J Roentgenol. 2006 Aug;187(2):W238. No abstract available.	article	Italy
Parola	1998	Epilepsy revealing neurocysticercosis	PRESSE MEDICALE	article	France
Pérez-López	2003	Update in neurocysticercosis treatment	Rev Neurol.	article	Spain
Pezzoli	2015	Capsule endoscopy diagnosis of intestinal Taenia	Gastrointest Endosc. 2015 Aug 27. doi:pii: S0016-5107(15)02667-X. 10.1016/j.gie.2015.07.021. [Epub ahead of print] No abstract available.	article	Italy
Pinto	2013	Acute bilateral ptosis as the sole manifestation of neurocysticercosis in a child	Pediatric Neurology	article	Portugal
Poeschl	2006	Calcified neurocysticercosis lesions trigger symptomatic inflammation during antiparasitic therapy	AJNR Am J Neuroradiol. 2006 Mar;27(3):653-5.	article	Germany
Poirè	1994	Bovine cysticercosis Abattoir findings in the Chiavari district in Genova province	Obiettivi e Documenti Veterinari	article	Italy
Puzzanghera	2001	Seizure disorder mimicking an acute confusional state as clinical presentation of neurocysticercosis: neuroimaging, EEG findings and clinical correlations	Neurol Sci. 2001 Aug;22(4):321-4.	article	Italy
Raffaldi	2011	An uncommon cause of seizures in children living in developed countries: neurocysticercosis--a case report	Ital J Pediatr. 2011 Jan 25;37:9. doi: 10.1186/1824-7288-37-9.	article	Italy
Ramos	2007	Fatal infection due to larval cysts of cestodes (neurocysticercosis and hydatid disease) in human immunodeficiency virus (HIV) infected patients in Spain: Report of two cases	Scandinavian Journal of Infectious Diseases	article	Spain
Reparon	1999	A case of neurocysticercosis-differential diagnostic aspects	Funct Neurol. 1999 Jan-Mar;14(1):37-41.	article	Germany
Ring	1992	[Environmental and food hygiene aspects of cestode infections of humans]	Dtsch Tierarztl Wochenschr. 1992 Jul;99(7):295-7. Review. German.	article	Germany
Roca	2003	Neurocysticercosis and population movements: Analysis of 23 imported cases in Spain	European Journal of Clinical Microbiology	article	Spain
Rodríguez-Sánchez	2002	Hydrocepahlia and subarachnoid cyst due to neurocysticercosis. A new case from rural extremadura	Revista de Neurología	article	Spain
Romero Pareja	2002	Migraine in a young patient. Neurocysticercosis	Medifam	article	Spain
Rousseau	1999	[Neurocysticercosis in the South-East of France 1988-1998]	Presse Med. 1999 Dec 11;28(39):2141-4. French.	article	France
Rowedder	1993	[Grand-mal epilepsy as initial manifestation of a parenchymal neuro_cysticercosis]	Schweiz Med Wochenschr. 1993 Jan 30;123(4):125-9. German.	article	Switzerland
Ruiz	2011	Neurocysticercosis in Murcia (Spain)	Rev Clin Esp.	article	Spain
Sabbatani	2003	[Brain cysticercosis: review and case report]	Infez Med. 2003 Dec;11(4):175-82. Review. Italian.	article	Italy
Sabel	2001	Intracerebral neurocysticercosis mimicking glioblastoma multiforme: a rare differential diagnosis in Central Europe	Neuroradiology. 2001 Mar;43(3):227-30.	article	Germany
Salzer	2013	Neurocysticercosis in a European traveler returning from India primarily suspected as neoplasia	J Travel Med. 2013 Sep-Oct;20(5):333-5. doi: 10.1111/jtm.12054. Epub 2013 Jul 10.	article	Austria
Sanchez-Larsen	2015	Giant racemose subarachnoid and intraventricular neurocysticercosis: a case report	Rev Argent Microbiol.	article	Spain
Sandes	2007	Orbital cysticercosis: diagnosis and treatment controversies	The Pediatric Infectious Disease Journal	article	Portugal
Sandt	1990	[Cysticercosis of the 4th ventricle]	Bull Soc Sci Med Grand Duche Luxemb. 1990;127(1):45-9. Review. French. No abstract available.	article	Luxembourg
Saporiti	1994	[Neurocysticercosis and epilepsy Description of a clinical case]	Minerva Med. 1994 Jul-Aug;85(7-8):403-7. Italian.	article	Italy
Schriever	1999	[Enlargement of an extraocular eye muscle: a symptom of cysticercosis]	Klin Monbl Augenheilkd. 1999 Nov;215(5):321-4. German.	article	Switzerland
Sierra Bergua	2007	Generalized tonic-clonic seizure in immigrant	Neurologia	article	Spain
Šoba	2014	Evidence of human neurocysticercosis in Slovenia	PARASITOLOGY doi:10.1017/S0031182013001947	article	Slovenia
Soriano Pérez	2010	Neurocysticercosis and Chagas disease	Med Clin (Barc)	article	Spain
Stefanoni	2014	Brain targets: can you believe your own eyes?	Neuroradiol J. 2014 Apr;27(2):133-7. doi: 10.15274/NRJ-2014-10025. Epub 2014 Apr 18. Erratum in: Neuroradiol J. 2014 Jun;27(3):371. Di Francesco, Jacopo [corrected to DiFrancesco, Jacopo C].	article	Italy
Tamburrini	1995	[Development of an immunoenzyme test for the diagnosis of human cysticercosis using a heterologous antigen]	Parassitologia. 1995 Dec;37(2-3):195-8. Italian.	article	Italy
Tappe	2010	Two cases of presumably travel-related subcutaneous cysticercosis	Infection. 2010 Apr;38(2):152-3. doi: 10.1007/s15010-009-9333-7. No abstract available.	article	Germany
Taschner	2014	Freiburg neuropathology case conference: multiple small ring-enhancing lesions in a 75-year-old patient	Clin Neuroradiol. 2014 Jun;24(2):193-7. doi: 10.1007/s00062-014-0307-5. Epub 2014 May 14. No abstract available.	article	Germany
Tejado	2012	Psychiatric manifestations of neurocysticercosis in paediatric patients	BMJ Case Reports	article	Spain
Terraza	2001	Neurocysticercosis: an imported disease?	Med Clin (Barc)	article	Spain
Tharaldsen	1992	Oksetinten – (Cysticercus bovis) på frammarsj?	Norsk Veterinaertidsskrift 1992 104, 1	article	Norway
Tironi	2012	Back to the ring: knocking-out headache	Neurol Sci. 2012 Aug;33(4):941-3. doi: 10.1007/s10072-011-0858-z. Epub 2011 Nov 29. No abstract available.	article	Italy
Tomaso	2001	Helminthic infestations in the Tyrol, Austria	Clin Microbiol Infect. 2001 Nov;7(11):639-41.	article	Austria
Valadas	2015	A case of imported neurocysticercosis in Portugal	J Infect Dev Ctries. 2015;9 1:114-7	article	Portugal
Van Beurden	2008	An unusual ultrasound diagnosis of right lower quadrant abdominal pain	Gut. 2008 Apr;57(4):515, 524. doi: 10.1136/gut.2006.113233. No abstract available.	article	Netherlands
Van de Pol	2015	Pediatric Neurocysticercosis: Three Cases Presented in the Netherlands with Divergent Clinical Presentations	NEUROPEDIATRICS	article	Netherlands
Van der Meer	2004	[Diagnostic image (174) A Nicaraguan man with an epileptic seizure Neurocysticercosis]	Ned Tijdschr Geneeskd. 2004 Jan 31;148(5):221. Dutch. Erratum in: Ned Tijdschr Geneeskd. 2004 Mar 13;148(11):552.	article	Netherlands
Van Tiggelen	1998	Images in clinical radiology Intestinal taeniasis	J Belge Radiol. 1998 Feb;81(1):22. No abstract available.	article	Belgium
Vandenbos	2002	[Delayed diagnosis of neurocysticercosis: two case reports]	Rev Med Interne. 2002 Apr;23(4):386-9. French.	article	France
Vantomme	1995	Neurocysticercosis: a poorly understood disease	Acta Neurol Belg. 1995;95(1):23-8. Review.	article	Belgium
Vázquez Sánchez	2015	Neurocysticercosis	Medicina Clínica	article	Spain
Vecchio	2014	Neurocysticercosis in a 23-year-old Chinese man	Am J Case Rep. 2014;15:31-4. doi: 10.12659/AJCR.889807.	article	Italy
Verraes-Derancourt	2004	[Cutaneous nodules]	Ann Dermatol Venereol. 2004 May;131(5):495-7. French. No abstract available.	article	France
Vial	2015	Risk Factors for Whole Carcass Condemnations in the Swiss Slaughter Cattle Population	PLOS ONE	article	Switzerland
Vilhena	2007	Cysticercosis in Portugal: is there a probability for reemergence?	Tropical Medicine and International Health	abstract	Portugal
Villafruela	2009	Taeniasis in the 21st century	Rev Esp Enferm Dig. 2009 Feb;101(2):149.	letter	Spain
Vuylsteke	2004	Case of megaloblastic anemia caused by intestinal taeniasis	Ann Hematol. 2004 Jul;83(7):487-8. Epub 2004 Jan 17.	article	Belgium
Wabbels	2000	[Painless orbital swelling after sojourn in tropics Cysticercosis and other parasitic eye diseases]	Klin Monbl Augenheilkd. 2000 Aug;217(2):109-13. Review. German.	article	Germany
Waldvogel	1994	[Muscle ache and vision disorders in a South American immigrant to Switzerland]	Praxis (Bern 1994). 1994 Dec 13;83(50):1413-7. German. No abstract available.	article	Switzerland
Wiegand,	1999	Neurocysticercosis Review of the literature and long term follow up of two distinct Germany cases	NERVENARZT	article	Germany
Wraige	2003	Neurocysticercosis masquerading as a cerebral infarct	J Child Neurol. 2003 Apr;18(4):298-300.	article	United Kingdom
Yera	2011	Confirmation and follow-up of neurocysticercosis by real-time PCR in cerebrospinal fluid samples of patients living in France	J Clin Microbiol. 2011 Dec;49(12):4338-40. doi: 10.1128/JCM.05839-11. Epub 2011 Oct 5.	article	France
Zammarchi	2011	Taenia solium seroprevalence in immigrant and foreign adopted children in florence, Italy	Tropical Medicine and International Health. 2011;16 (Suppl. 1):97-384	article	Italy
Ziaei	2011	Orbital cysticercosis, case report and review	Orbit. 2011 Oct;30(5):230-5. doi: 10.3109/01676830.2011.587938. Review.	article	United Kingdom
Zivkovic	1996	Prevalence of Cysticercus bovis s inermis measles with particular reference to histopathological changes in meat	ARCHIV FUR LEBENSMITTELHYGIENE	article	Slovenia

## Sheet: info
First author	First author of publication
Year	Year of publication
Title	Title of publication
Source	Journal, volume, issue of publication
Document type	{article, abstract, letter [=letter to editor, letter to director, letter to journal], report, dissertation, book}
Country	Country where study was set
* report = government document, epidemiological bulletin
* dissertation = PhD thesis, BSc dissertation, students work
