# Supplementary material for: Epidemiology of taeniosis/cysticercosis in Europe, a systematic review: Western Europe
Source: Parasit Vectors. 2017 Jul 21;10:349. doi: 10.1186/s13071-017-2280-8 (PMC5521153; doi:10.1186/s13071-017-2280-8)
Supplement: Supplementary file 4 — List of references included in the review made available through local sources. (XLSX 39 kb) [file 13071_2017_2280_MOESM4_ESM.xlsx]

## Sheet: table
First author	Year	Title	Source	Additional info	Document type	Retrieved through	Country
Aalborg University Hospital	2016		Department of Clinical Microbiology, Aalborg University Hospital, Denmark		unpublished	country sheet/CYSTINET/other	Denmark
AECOSAN	2011	Informe anual del Sistema Nacional de Salud 2009	Agencia Española de Seguridad Alimentaria y Nutrición. Ministerio de Sanidad, Política Social e Igualdad. Informes, Estudios e investigación 2011.	https://www.msssi.gob.es/organizacion/sns/planCalidadSNS/pdf/equidad/informeAnual2009/InformeAnualSNS2009.pdf	report	country sheet/CYSTINET/other	Spain
AECOSAN	2015	Data on animal cysticercosis	Agencia Española de Seguridad Alimentaria y Nutrición. Ministerio de Sanidad, Servicios Sociales e Igualdad		unpublished	country sheet/CYSTINET/other	Spain
Afonso	2008	Prevalência de Taenia saginata/ Cysticercus bovis na Região Autónoma da Madeira	Universidade Técnica de Lisboa		dissertation	country sheet/CYSTINET/other	Portugal
Agón Banzo	2002	Cisticercosis	Medicina Clínica Vol. 118 Núm. 05. 16 Febrero 2002		article	country sheet/CYSTINET/other	Spain
Aguilar-Amat	2011	Síndrome de Bruns causado por una neurocisticercosis intraventricular	Medicina Clínica (Barc) 137, 45–46		article	review	Spain
Allcut	1991	Neurocysticercosis: regression of a fourth ventricular cyst with praziquantel	Journal of Neurology, Neurosurgery, and Psychiatry 1991; 461-462		article	review	United Kingdom
Anonymous	1988		Cited in Ilsøe et al. (1990)		unpublished	country sheet/CYSTINET/other	Denmark
Antunes	2014	Parasitismo muscular por Sarcocystis spp. e Cysticercus bovis (Taenia saginata) em bovinos da Região Autónoma dos Açores.	Universidade de Lisboa, Faculdade de Medicina Veterinária, Lisboa		dissertation	country sheet/CYSTINET/other	Portugal
Arméstar	1998	Coma secundario a neurocisticercosis: estudio de 4 casos	Rev Clin Esp. 2008;208(9):474-9		article	country sheet/CYSTINET/other	Spain
Artieda	2005	Investigación epidemiológica de taenia saginata cysticercosis bovis en Gipuzkoa. Año 2005	Boletín Epidemiológico de la Comunidad Autónoma del País Vasco	http://www.euskadi.eus/r33-2220/es/	article	country sheet/CYSTINET/other	Spain
ASPCAT	2015	Data on animal cysticercosis	Agència de Salut Pública de Catalunya. Generalitat de Catalunya		unpublished	country sheet/CYSTINET/other	Spain
Avellón Liaño	2009	Solitary cysticercus brain lesion: a diagnostic dilemma	An Pediatr (Barc). 2009 Jun;70(6):602-4. doi: 10.1016/j.anpedi.2009.03.001. Epub 2009 May 26.		article	review	Spain
Ávila	2014	Neurocisticercose e trombose dos seios venosos intracranianos – Um caso clínico	Sociedade Portuguesa Medicina Interna (20º Congresso Nacional de Medicina Interna), Funchal, Madeira, 12-15 March 2014	http://www.spmi.pt/20congresso/resumos_aceites_consulta.php?id=PO-102-01	abstract	country sheet/CYSTINET/other	Portugal
Barba	1999	Cas radiologique du mois	Arch Pédiatr 1999; 6: 315-6 Elsevier, Paris		article	review	France
Battelli	1999		Cited in SCVMPH. Opinion of the Scientific Committee on Veterinary Measures relating to Public Health on the Control of Taeniosis/Cysticercosis in man and animals (adopted on 27-28 September 2000). European Commission; 2000.		unpublished	review	Italy
Bello Martinez	1997	Neurocisticercosis en un hospital terciario. Nuevos avances en el diagnostico y tratamiento. [Neurocysticercosis in a tertiary hospital. New advances in the diagnosis and treatment].	Revista clinica española		article	country sheet/CYSTINET/other	Spain
Bequet	1990	Traitement médical de la cysticercose et contrôle évolutif en imagerie par résonance magnétique	Bull. Soc. Path. Ex., 83, 1990, 257-262		article	review	France
Berche	1990	Ocular cysticercosis, typical forms and treatment	Ophtalmologie 4: 377–379		article	review	France
Bills DC, Symon L	1992	Cysticercosis producing various neurological presentations in a patient: case report.	Br J Neurosurg 6: 365–369		article	review	United Kingdom
Booker	2008	Neurocysticercosis as a first presentation of tonic–clonic seizures: a case report.	Cases J 1(1):104		article	review	United Kingdom
Bouillot	2003	Two cases of neurocysticercosis mimicking brain tumor.	Ann Pathol 23: 355–357		article	review	France
Bruce et al.	1990	A review of treatment process options to meet the EC sludge directive.	Journal of the Institution of Water and Environmental Management. 1990; 4(1):1-13.		article	review	United Kingdom
Bundeskanzleramt	1998	Veterinärjahresbericht 1998	Bundeskanzleramt Sektion VI, Veterinärverwaltung, A-1031 Wien, Radetzkystraße 2		report	country sheet/CYSTINET/other	Austria
Bundesministerium für Gesundheit und Frauen	2002	Veterinärjahresbericht 2002	Bundesministerium für Gesundheit und Frauen, Sektion IV, Veterinärverwaltung, Radetzkystraße 2, 1030 Wien		report	country sheet/CYSTINET/other	Austria
Bundesministerium für Gesundheit und Frauen	2003	Veterinärjahresbericht 2003	Bundesministerium für Gesundheit und Frauen, Sektion IV, Bereich B: Verbraucher-Gesundheit, Radetzkystraße 2, 1030 Wien		report	country sheet/CYSTINET/other	Austria
Bundesministerium für soziale Sicherheit und Generationen	1999	Veterinärjahresbericht 1999	Bundesministerium für soziale Sicherheit und Generationen, Sektion IX, Veterinärverwaltung, A-1031 Wien, Radetzkystraße 2		report	country sheet/CYSTINET/other	Austria
Bundesministerium für soziale Sicherheit und Generationen	2000	Veterinärjahresbericht 2000	Bundesministerium für soziale Sicherheit und Generationen, Sektion IX, Veterinärverwaltung, A-1031 Wien, Radetzkystraße 2		report	country sheet/CYSTINET/other	Austria
Bundesministerium für soziale Sicherheit und Generationen	2001	Veterinärjahresbericht 2001	Bundesministerium für soziale Sicherheit und Generationen, Sektion VII, Veterinärverwaltung, A-1031 Wien, Radetzkystraße 2		report	country sheet/CYSTINET/other	Austria
Cabo López	2008	Parkinsonismo sensible a levodopa en neurocisticercosis	Neurología 2008; 23(2):119-121		article	review	Spain
Cañizares	2003	Cuadro convulsivo en paciente joven. Convulsive symptoms in young patients	Rev Clin Esp 2003;203(12):601-3		article	review	Spain
Casteleyn	2003	P50 Neurologie Neurocysticercose: Quand l'evoquer devant une crise convulsive inaugurale chez un enfant en France?.	Archives de Pédiatrie 10 (2003): s291.		article	review	France
Chatel	1999	Neurocysticercosis in an Italian traveller to Latin America	Am J Trop Med Hyg 60,255-256		article	review	Italy
Choksey	2002	Neurocysticercosis in UK	British journal of neurosurgery 16.1 (2002): 80-80.		article	review	United Kingdom
Chong MS	1991	A resistant case of neurocystercercosis.	Postgrad Med J 67: 577–578		article	review	United Kingdom
Cicalini	2001	Neurocysticercosis: an unusual presentation of a rare disease.	Journal of neurology 248.2 (2001): 139-140.		article	review	Italy
Cohen	1992	Sensibilité sélective des kystes au praziquantel et à l'albendazole dans un cas de cysticercose cérébrale.	Revue neurologique 148.1 (1992): 58-61.		article	review	France
Consejería de Igualdad, Salud y Políticas Sociales, Junta de Andalucía	2015	Data on animal cysticercosis			unpublished	country sheet/CYSTINET/other	Spain
Consejería de Sanidad de la Región de Murcia	2015	Data on animal cysticercosis			unpublished	country sheet/CYSTINET/other	Spain
Consellería de Sanidade, Xunta de Galicia	2015	Data on animal cysticercosis			unpublished	country sheet/CYSTINET/other	Spain
Correia da Costa	2016		Personal communication		unpublished	country sheet/CYSTINET/other	Portugal
Cudlip	1998		British journal of neurosurgery 12.5 (1998): 452-454.		article	review	United Kingdom
D. G. de Salud Pública, Consejería de Sanidad, Junta de Castilla y León	2015	Data on animal cysticercosis			unpublished	country sheet/CYSTINET/other	Spain
Da Costa	2014		Sociedade Portuguesa Medicina Interna (20º Congresso Nacional de Medicina Interna), Funchal, Madeira, 12-15 March 2014		abstract	country sheet/CYSTINET/other	Portugal
Da Fonseca	2000		NA		dissertation	country sheet/CYSTINET/other	Portugal
De Feo	2013		Neurol Sci (2013) 34:1467–1469		article	country sheet/CYSTINET/other	Italy
De Keulenaer	2013	De epidemiologie van cysticercose en taeniose bij varkens, runderen en de mens in België.	Ghent University, Ghent, Belgium.		dissertation	country sheet/CYSTINET/other	Belgium
Débat-Zoguéreh	1999		Médecine thérapeutique 5.6 (1999): 481-7.		article	review	France
DEFRA	2002	Zoonoses Report United Kingdom 2000	Department for Environment Food and Rural Affairs publications	Not available	report	country sheet/CYSTINET/other	United Kingdom
DEFRA	2003	Zoonoses Report United Kingdom 2001	Department for Environment Food and Rural Affairs publications	http://webarchive.nationalarchives.gov.uk/20110317185228/http://www.defra.gov.uk/foodfarm/farmanimal/diseases/atoz/zoonoses/reports.htm	report	country sheet/CYSTINET/other	United Kingdom
DEFRA	2004a	Zoonoses Report United Kingdom 2002	Department for Environment Food and Rural Affairs publications	http://webarchive.nationalarchives.gov.uk/20110317185228/http://www.defra.gov.uk/foodfarm/farmanimal/diseases/atoz/zoonoses/reports.htm	report	country sheet/CYSTINET/other	United Kingdom
DEFRA	2004b	Zoonoses Report United Kingdom 2003	Department for Environment Food and Rural Affairs publications	http://webarchive.nationalarchives.gov.uk/20110317185228/http://www.defra.gov.uk/foodfarm/farmanimal/diseases/atoz/zoonoses/reports.htm	report	country sheet/CYSTINET/other	United Kingdom
DEFRA	2005	Zoonoses Report United Kingdom 2004	Department for Environment Food and Rural Affairs publications	http://webarchive.nationalarchives.gov.uk/20110317185228/http://www.defra.gov.uk/foodfarm/farmanimal/diseases/atoz/zoonoses/reports.htm	report	country sheet/CYSTINET/other	United Kingdom
DEFRA	2006	Zoonoses Report United Kingdom 2005	Department for Environment, Food and Rural Affairs	http://webarchive.nationalarchives.gov.uk/20110317185228/http://www.defra.gov.uk/foodfarm/farmanimal/diseases/atoz/zoonoses/reports.htm	report	country sheet/CYSTINET/other	United Kingdom
DEFRA	2007	Zoonoses Report United Kingdom 2006	Department for Environment Food and Rural Affairs publications	http://webarchive.nationalarchives.gov.uk/20110317185228/http://www.defra.gov.uk/foodfarm/farmanimal/diseases/atoz/zoonoses/reports.htm	report	country sheet/CYSTINET/other	United Kingdom
DEFRA	2008	Zoonoses Report United Kingdom 2007	Department for Environment Food and Rural Affairs publications	http://webarchive.nationalarchives.gov.uk/20110317185228/http://www.defra.gov.uk/foodfarm/farmanimal/diseases/atoz/zoonoses/reports.htm	report	country sheet/CYSTINET/other	United Kingdom
DEFRA	2010	Zoonoses Report United Kingdom 2008	Department for Environment Food and Rural Affairs publications	http://webarchive.nationalarchives.gov.uk/20110317185228/http://www.defra.gov.uk/foodfarm/farmanimal/diseases/atoz/zoonoses/reports.htm	report	country sheet/CYSTINET/other	United Kingdom
DEFRA	2011a	Zoonoses Report UK 2009	Department for Environment Food and Rural Affairs publications	https://www.gov.uk/government/collections/zoonoses-reports	report	country sheet/CYSTINET/other	United Kingdom
DEFRA	2011b	Zoonoses Report UK 2010	Department for Environment Food and Rural Affairs publications	https://www.gov.uk/government/collections/zoonoses-reports	report	country sheet/CYSTINET/other	United Kingdom
DEFRA	2012	Zoonoses Report UK 2011	Department for Environment Food and Rural Affairs publications	https://www.gov.uk/government/collections/zoonoses-reports	report	country sheet/CYSTINET/other	United Kingdom
DEFRA	2013	Zoonoses Report UK 2012	Department for Environment Food and Rural Affairs publications	https://www.gov.uk/government/collections/zoonoses-reports	report	country sheet/CYSTINET/other	United Kingdom
DEFRA	2015a	Zoonoses Report UK 2013	Department for Environment Food and Rural Affairs publications	https://www.gov.uk/government/collections/zoonoses-reports	report	country sheet/CYSTINET/other	United Kingdom
DEFRA	2015b	Zoonoses Summary Report UK 2014	Department for Environment Food and Rural Affairs publications	https://www.gov.uk/government/collections/zoonoses-reports	report	country sheet/CYSTINET/other	United Kingdom
DGAV	2016		Information provided by Direcção-Geral de Alimentação e Veterinária (DGAV) (june, 2016)		unpublished	country sheet/CYSTINET/other	Portugal
Dios	1993		Neurocirugía 1993; 4: 329–333.		article	country sheet/CYSTINET/other	Spain
Dirección General de Salud Pública y Consumo del Gobierno de La Rioja	2015	Data on animal cysticercosis			unpublished	country sheet/CYSTINET/other	Spain
Dirección General de Salud Pública, Conselleria de Sanitat de la Generalitat Valenciana	2015	Data on animal cysticercosis			unpublished	country sheet/CYSTINET/other	Spain
Dorny	2010	Development of harmonized schemes for the monitoring and reporting of Cysticercus in animals and foodstuff in the European Union	EFSA		report	review	Several
Durá Travé	2003	Neurocisticercosis: una causa importada de epilepsia sintomática	An Pediatr (Barc) 59:504–506		article	review	Spain
EFSA	2004	The Report referred to in Article 5 of Directive 92/117/EEC. Trends and sources of zoonoses and zoonotic agents in humans, foodstuffs, animals and feedingstuffs including information on foodborne outbreaks and antimicrobial resistance in zoonotic agents in 2004. Belgium.	EFSA	http://www.afsca.be/publicationsthematiques/_documents/2005-09_ReportBelgium-EFSA.pdf	report	country sheet/CYSTINET/other	Belgium
EFSA	2005a	The community summary report 2004	EFSA Journal 2005, 310		report	review	Belgium
EFSA	2005b	The Report referred to in Article 9 of Directive 2003/99/EC. Trends and sources of zoonoses and zoonotic agents in humans, foodstuffs, animals and feedingstuffs including information on foodborne outbreaks and antimicrobial resistance in zoonotic agents in 2005. Belgium.	EFSA		report	country sheet/CYSTINET/other	Belgium
EFSA	2006a	The community summary report 2005	EFSA Journal 2006, 94		report	review	Belgium
EFSA	2006b	The Report referred to in Article 9 of Directive 2003/99/EC. Trends and sources of zoonoses and zoonotic agents in humans, foodstuffs, animals and feedingstuffs including information on foodborne outbreaks and antimicrobial resistance in zoonotic agents in 2006. Belgium.	EFSA		report	country sheet/CYSTINET/other	Belgium
EFSA	2007a	The community summary report 2006	EFSA Journal 2007, 130		report	review	Several
EFSA	2007b	The Report referred to in Article 9 of Directive 2003/99/EC. Trends and sources of zoonoses and zoonotic agents in humans, foodstuffs, animals and feedingstuffs including information on foodborne outbreaks and antimicrobial resistance in zoonotic agents in 2007. Belgium.	EFSA		report	country sheet/CYSTINET/other	Belgium
EFSA	2008	The Report referred to in Article 9 of Directive 2003/99/EC. Trends and sources of zoonoses and zoonotic agents in humans, foodstuffs, animals and feedingstuffs including information on foodborne outbreaks and antimicrobial resistance in zoonotic agents in 2008. Belgium.	EFSA		report	country sheet/CYSTINET/other	Belgium
EFSA	2009	The Report referred to in Article 9 of Directive 2003/99/EC. Trends and sources of zoonoses and zoonotic agents in humans, foodstuffs, animals and feedingstuffs including information on foodborne outbreaks and antimicrobial resistance in zoonotic agents in 2009	EFSA		report	country sheet/CYSTINET/other	Belgium
EFSA	2010a	The community summary report 2008	EFSA Journal 2010,8(1),1496		report	review	Belgium
EFSA	2010b	The Report referred to in Article 9 of Directive 2003/99/EC. Trends and sources of zoonoses and zoonotic agents in humans, foodstuffs, animals and feedingstuffs including information on foodborne outbreaks and antimicrobial resistance in zoonotic agents in 2010	EFSA		report	country sheet/CYSTINET/other	Belgium
EFSA	2011	The Report referred to in Article 9 of Directive 2003/99/EC. Trends and sources of zoonoses and zoonotic agents in humans, foodstuffs, animals and feedingstuffs including information on foodborne outbreaks and antimicrobial resistance in zoonotic agents in 2011	EFSA		report	country sheet/CYSTINET/other	Belgium
EFSA	2012a	The European Union Summary Report on Trends and Sources of Zoonoses, Zoonotic Agents and Food-borne Outbreaks in 2010	EFSA Journal 2012;10(3):2597		report	country sheet/CYSTINET/other	Sweden
EFSA	2012b	The Report referred to in Article 9 of Directive 2003/99/EC. Trends and sources of zoonoses and zoonotic agents in humans, foodstuffs, animals and feedingstuffs including information on foodborne outbreaks and antimicrobial resistance in zoonotic agents in 2012	EFSA		report	country sheet/CYSTINET/other	Belgium
EFSA	2013	The Report referred to in Article 9 of Directive 2003/99/EC. Trends and sources of zoonoses and zoonotic agents in humans, foodstuffs, animals and feedingstuffs including information on foodborne outbreaks and antimicrobial resistance in zoonotic agents in 2013	EFSA		report	country sheet/CYSTINET/other	Belgium
EFSA	2014	The European Union Summary Report on Trends and Sources of Zoonoses, Zoonotic Agents and Food-borne Outbreaks in 2012	EFSA Journal 2014;12(2):3547		report	review	Sweden
EFSA	2015a	The European Union summary report on trends and sources of zoonoses, zoonotic agents and food-borne outbreaks in 2013	EFSA Journal 2015;13(1):3991		report	review	Several
EFSA	2015b	The European Union summary report on trends and sources of zoonoses, zoonotic agents and food-borne outbreaks in 2014	EFSA Journal 2015;13(12):4329		report	country sheet/CYSTINET/other	Sweden
Egberts	2004	[Micturition dysfunction triggered by spinal intramedullary neurocysticercosis].	Aktuelle Urol 35: 58–61.		article	review	Germany
Embætti landlæknis	2015	Farsóttaskýrslur 2013–2014. Tilkynningarskyldir sjúkdómar Farsóttagreining Sögulegar upplýsingar	Embætti landlæknis Directorate of Health, sóttvarnalæknir Barónsstíg 47, 101 Reykjavík	http://www.landlaeknir.is/servlet/file/store93/item28142/Fars%C3%B3ttask%C3%BDrslur_2013-2014_LOKA_24.11.2015.pdf	report	country sheet/CYSTINET/other	Iceland
EVIRA	2015		Finnish Food Safety Authority	https://www.evira.fi/globalassets/elaimet/elainten-terveys-ja-elaintaudit/elaintaudit/tautitilasto-2015/liitea_taulukot-a1-a8-elaintautien-esiintymisesta-suomessa-2015.pdf	report	country sheet/CYSTINET/other	Finland
Faria	2015	Um encontro inesperado…	Medicina Interna. Portuguese Journal of Internal Medicine. Livro de resumos. Vol 22, Edição Especial Maio 2015		article	country sheet/CYSTINET/other	Portugal
FASFC	NA		Federal Agency of Security of the Food Chain.	Cited in Boone et al. (2007)	unpublished	review	Belgium
FASFC	NA		Federal Agency of Security of the Food Chain.	Cited in Geysen et al. (2007)	unpublished	review	Belgium
FAVV	2008	Report on zoonotic agents in Belgium 2007: working group on foodborne infections and intoxications	Federal Agency for the Safety of the Food Chain		report	country sheet/CYSTINET/other	Belgium
FAVV	2010	Report on zoonotic agents in Belgium 2008-2009: working group on foodborne infections and intoxications	Federal Agency for the Safety of the Food Chain		report	country sheet/CYSTINET/other	Belgium
FAVV	2012	Report on zoonotic agents in Belgium 2010-2011: working group on foodborne infections and intoxications	Federal Agency for the Safety of the Food Chain		report	country sheet/CYSTINET/other	Belgium
FAVV	2015	Report on zoonotic agents in Belgium 2012-2013: working group on foodborne infections and intoxications	Federal Agency for the Safety of the Food Chain		report	country sheet/CYSTINET/other	Belgium
Fernandes	2013	Neurocisticercose subaracnoideia crónica: um desafio terapêutico	Sinapse Publicaçao da Sociedade Portuguesa de Neurologia Volume 13 Nº 1 Maio de 2013		article	country sheet/CYSTINET/other	Portugal
Ferreira	2006	Neurocisticercose em idade pediátrica	Acta Pediatrica Portuguesa 2006:2(37):48-55		article	country sheet/CYSTINET/other	Portugal
Finsterer	2013	Asymptomatic neurocysticercosis over 15 years between transitory ischemic attack as initial and epilepsy as second manifestation	Acta Neurol Belg 113, 203-204		article	country sheet/CYSTINET/other	Austria
Finsterer	2001	Bilateral thalamic stroke due to neurocysticercosis in a non-endemic area.	Cerebrovascular Diseases 11.4 (2001): 354-356.		article	review	Austria
Flores	2001		Acta Pediatrica Portuguesa 2001:4(32):217-24		article	country sheet/CYSTINET/other	Portugal
Francois	1996	La neurocysticercose: à propos de deux cas chez l'enfant	Archives de Pédiatrie, Volume 3, Issue 9, p927		article	country sheet/CYSTINET/other	France
Freire	2005	Acompanhamento da inspeção sanitária no matadouro Carne de Vinhais. Relatório Final de Estágio. Licenciatura em Medicina Veterinária.	Universidade de Trás-os-Montes e Alto Douro. 54pp.		dissertation	country sheet/CYSTINET/other	Portugal
FSA Scotland	2008	Verification of cold treatment of C. bovis in cold stores.	Food Standards Agency Scotland	Letter by Food Standards Agency Scotland to Lead Food Officers. 2008. https://www.food.gov.uk/sites/default/files/multimedia/pdfs/enforcement/enfs08019.pdf.	report	country sheet/CYSTINET/other	United Kingdom
FSAI	2008	Food Safety Implications of Land-spreading Agricultural, Municipal and Industrial Organic Materials on Agricultural Land used for Food Production in Ireland	Food Safety Authority of Ireland	https://www.fsai.ie/WorkArea/DownloadAsset.aspx?id=8226	report	country sheet/CYSTINET/other	Ireland
Garate	1999		Cited in SCVMPH (2000): Opinion of the Scientific Committee on Veterinary Measures relating to Public Health on the Control of Taeniosis/Cysticercosis in man and animals (adopted on 27-28 September 2000). European Commission; 2000.	Personal communication	unpublished	review	Spain
García-Castro	2003		Higiene e Inspección de carnes-Vol. II, bases cientificas y legales de los dictamenes de matadero“. Benito Moreno, Edit. Diaz de Santos, Madrid, pp 269.	Cited in EFSA (2004): Opinion of the Scientific Panel on Biological Hazards on the “Risk assessment of a revised inspection of slaughter animals in areas with low prevalence of Cysticercus". EFSA Journal (2004) 176, 1-24	book	review	Spain
Geerts	1992	Taenia saginata knaagt aan kwaliteit van rundvlees	Agricontact, Num. 236		article	review	Belgium
Geysen	2007	Validation of Meat Inspection Results for Taenia saginata Cysticercosis by PCR–Restriction Fragment Length Polymorphism	J Food Prot 2007, 70(1), 236-240		article	review	Belgium
Giacomet	2013	Neurocysticercosis in a 14-year-old boy in Italy: An unexpected case	Asian Pac J Trop Dis 2013; 3(4): 324-326		article	country sheet/CYSTINET/other	Italy
Giordani	2011	Neurocysticercosis in Italy.	21th European Congress of Clinical Microbiology and Infectious Diseases, Milan Italy		abstract	review	Italy
Gómez Ramírez	2007	Cefalea crónica como manifestación de Cisticercosis	Revista Clínica de Medicina de Familia, vol. 2, núm. 2, octubre, 2007, pp. 84-85		article	country sheet/CYSTINET/other	Spain
Gomez-Morales	2015	Serological diagnosis of human cysticercosis in Italy from 2001 to 2014	Proceedings of the 3rd CYSTINET Working Group Meeting, Rome, Italy, 12-13/05/2015		abstract	proceedings	Italy
Gonçalves	2012	Neurocisticercose. Ralato de caso e revisão de tema	Sinapse Publicaçao da Sociedade Portuguesa de Neurologia. Volume 12 Nº 1 Maio de 2012		article	country sheet/CYSTINET/other	Portugal
Graça Velon	2008	Cefaleias como forma de apresentaçao de Neurocisticercose	Sinapse Publicaçao da Sociedade Portuguesa de Neurologia Volume 8 N.º 1 Maio de 2008		article	country sheet/CYSTINET/other	Portugal
Haas-Lude	2008	Neurocystercosis in a 10-year old boy in Germany	Neuropediatrics 39, P039		abstract	country sheet/CYSTINET/other	Germany
Hallanvuo	2010	T. Elintarvikkeiden mikrobiologiset vaarat	Eviran julkaisuja 1/2010. 2010. Pp. 175.		report	country sheet/CYSTINET/other	Finland
Heap	1991	False-positive tuberculostearic acid tests in cysticercosis.	Lancet 337: 498–499		article	review	United Kingdom
Hernandez	1997	Prévalence des parasitoses digestives asymptomatiques mise en évidence lors des examens d'aptitudes aux emplois de l'alimentation	Bulletin épidémiologique hebdomadaire 14, 61.		article	country sheet/CYSTINET/other	France
Hoffman	2004	Nudeln im Kolon	Endoskopie Heute 17, P9		abstract	country sheet/CYSTINET/other	Germany
Hortobagyi	2009	Cysticercosis of the fourth ventricle causing sudden death: a case report and review of the literature.	Pathol Oncol Res 15: 143–146.		article	review	United Kingdom
Ilsøe and Kyvsgaard	1988		Cited in Ilsøe et al. (1990)		report	country sheet/CYSTINET/other	Denmark
InVS	2003	Morbidité et mortalité dues aux maladies infectieuses d'origine alimentaire en France	Institut de veille sanitaire	Saint-Maurice	report	country sheet/CYSTINET/other	France
Jansen	2015	Evaluation and impact assessment of post mortem detection techniques for bovine cysticercosis in Belgium.	Proceedings of the 3rd CYSTINET Working Group Meeting, Rome, Italy, 12-13/05/2015		abstract	proceedings	Belgium
Januário	2015	Neurocisticercose, uma série de 15 casos clínicos	31º Congresso Nacional da Sociedad Portuguesa de Neurocirurgia, 28-30 Maio 2015, Porto, Portugal.		article	country sheet/CYSTINET/other	Portugal
Jay	2007	Oral cysticercosis.	Br J Oral Maxillofac Surg 45: 331–334		article	review	United Kingdom
Juhl	2000	Subcutaneous cysticercosis and neurocysticercosis	Ugeskr Laeger. 2000 Dec 4;162(49):6691-2.		article	country sheet/CYSTINET/other	Denmark
König	1996	Untersuchungen zum Vorkommen der Zystizerkose des Rindes	Schweizerische Zeitschrift für Veterinärmedizin 13, 5-11	Cited in Van der Logt & Gottsein (2000)	article	review	Switzerland
Kortbeek	2014		Personal communication		unpublished	country sheet/CYSTINET/other	Netherlands
Landbrug & Fødevarer	2010	Oversigt over mulig hazards - Hazardanalyse	Landbrug & Fødevarer, Denmark, p. 74.		report	country sheet/CYSTINET/other	Denmark
Lapergue	2005	Hydrocéphalie et cysticercose racemeuse. Alternative chirurgicale par ventriculocisternotomie endoscopique.	Neurochirurgie 51:481–488		article	review	France
Lavikainen	2010	Human medical view on zoonotic parasites	Acta Veterinaria Scandinavica 2010, 52(Suppl 1):S4 doi:10.1186/1751-0147-52-S1-S4	From Parasite infections of domestic animals in the Nordic countries – emerging threats and challenges. The 22nd Symposium of the Nordic Committee for Veterinary Scientific Cooperation (NKVet) Helsinki, Finland. 7-9 September 2008	abstract	country sheet/CYSTINET/other	Finland
Lerch	1998	Epilepsia peruviana	Schweizerische Medizinische Wochenschrift 128, 1559		article	review	Switzerland
Leth	1992	Neurocysticercosis. Severe neurocysticercosis in a child	Ugeskr Laeger. 1992 Apr 13;154(16):1116-7.		article	country sheet/CYSTINET/other	Denmark
Lillie	2010	Empiric albendazole therapy and new onset seizures–a cautionary note	J Infect 60: 403–404; author reply 404–405		article	review	United Kingdom
Lobo	2003	Neurocysticercosis in Spain: an emerging problem	European Journal of Internal Medicine. 2003; 14:S1-S159		abstract	country sheet/CYSTINET/other	Spain
López-Vélez	2003	Infectious diseases in immigrants from the perspective of a tropical medicine referral unit	Am. J. Trop. Med. Hyg., 69(1), 2003, pp. 115–121		article	country sheet/CYSTINET/other	Spain
Macário	2001	Tratamento Prolongado com Albendazol na Neurocisticercose Racemosa	Sinapse Publicaçao eletrónica da Sociedade Portuguesa de Neurologia N.º 0, Março de 2001, p.17		article	country sheet/CYSTINET/other	Portugal
Manzano Juárez	2015	Cefalea como presentación clínica de neurocisticercosis	Rev Clín Med Fam 2015; 8(2): 147-150		article	country sheet/CYSTINET/other	Spain
Martano	2010	Epidemiological survey on bovine cc in Pinerolo district, Northwest Italy	16th World Buiatrics Congress, Santiago, Chili		abstract	review	Italy
Martínez Pérez	2005	Neurocisticercosis, una causa infrecuente de cefalea	SEMERGEN. 2005;31(6):284-5		article	review	Spain
Matas	2014	Cisticercose do Cone Medular	Sinapse Publicaçao da Sociedade Portuguesa de Neurologia. Volume 14 Nº 1 de maio 2014		article	country sheet/CYSTINET/other	Portugal
Matthieu	2015	La neurocysticercose humaine en 2015: étude rétrospective de 4 cas prise en charge au CHU de Rouen de 2011 à 2015.	Diplome d'etat de docteur en Pharmacie. Université de Rouen.	https://dumas.ccsd.cnrs.fr/dumas-01266610/document	dissertation	country sheet/CYSTINET/other	France
Mendes	2002	Neurocisticercose. Apresentação com hidrocefalia e meningite crónica	Sinapse Publicaçao da Sociedade Portuguesa de Neurologia. Volume 2 Nº 1 de maio 2002		article	country sheet/CYSTINET/other	Portugal
Minciullo	2009	Fatal anaphylactic shock and Taenia solium infestation: A possible link?	Ann Allergy Asthma Immunol. 2009 Nov;103(5):449-50. doi: 10.1016/S1081-1206(10)60371-7.		article	review	Italy
Minguito Parra	2009	Immigration and neurocysticercosis. A study from Spain.	European Journal of Internal Medicine 20S (2009), S1–S283 (Abstracts from 8th Congress of the European Federation of Internal Medicine)		abstract	country sheet/CYSTINET/other	Spain
Ministero della Salute, Dipartimento della Qualità Direzione Generale Programmazione Sanitaria (Italia)	2011	Dati estratti dalla banca dati delle schede di dimissione ospedaliera anni 2001–2010 per il progetto COHEMI. DGPROG 1.9.b/3. Italy		Cited in Zammarchi et al. (2013)	unpublished	review	Italy
Mocanu	2013	Cisticercose do tecido mole	Rev Clin Hosp Prof Dr Fernando Fonseca 2013; 2(1): 54-55		article	country sheet/CYSTINET/other	Portugal
Monge-Maillo	2009	Imported Infectious Diseases in Mobile Populations, Spain	Emerging Infectious Diseases www.cdc.gov/eid Vol. 15, No. 11, November 2009 DOI: 10.3201/eid1511.090718		article	country sheet/CYSTINET/other	Spain
Moreira Amaral	2012	Crise convulsiva de novo - Neurocisticercose, uma etiologia a não esquecer	Acta Pediátrica Portuguesa Vol 43 Nº 5 Sete mbro / outubro 2012 ‑Suplemento I		article	country sheet/CYSTINET/other	Portugal
MSSSI. CMBD-H	NA	Registro de altas – CMBD estatal Altas hospitalarias CMBD-H	Ministerio de Sanidad, Servicios Sociales e Igualdad. Instituto de Información Sanitaria. CMBD-AAE		unpublished	country sheet/CYSTINET/other	Spain
Nagel-Kohl	2014	Results of Meat Inspection Concerning the Prevalence of Cysticercosis in Germany	COST Action TD 1302 CYSTINET1 stWG meeting, Evora, Portugal		abstract	proceedings	Germany
National inpatient diagnosis register	2015				unpublished	country sheet/CYSTINET/other	Denmark
Nesbakken	2007	Risk-based meat inspection in a Nordic context	Nordic Council of Ministers, Copenhagen K.	DOI: http://dx.doi.org/10.6027/tn2006-585	book	country sheet/CYSTINET/other	Iceland
NIJZ	1998	Epidemiological surveillance of infectious diseases - annual report 1997	National Institute of Public Health	http://www.nijz.si/sl/epidemiolosko-spremljanje-nalezljivih-bolezni-letna-in-cetrtletna-porocila	report	country sheet/CYSTINET/other	Slovenia
NIJZ	1999	Epidemiological surveillance of infectious diseases - annual report 1998	National Institute of Public Health	http://www.nijz.si/sl/epidemiolosko-spremljanje-nalezljivih-bolezni-letna-in-cetrtletna-porocila	report	country sheet/CYSTINET/other	Slovenia
NIJZ	2000	Epidemiological surveillance of infectious diseases - annual report 1999	National Institute of Public Health	http://www.nijz.si/sl/epidemiolosko-spremljanje-nalezljivih-bolezni-letna-in-cetrtletna-porocila	report	country sheet/CYSTINET/other	Slovenia
NIJZ	2001	Epidemiological surveillance of infectious diseases - annual report 2000	National Institute of Public Health	http://www.nijz.si/sl/epidemiolosko-spremljanje-nalezljivih-bolezni-letna-in-cetrtletna-porocila	report	country sheet/CYSTINET/other	Slovenia
NIJZ	2002	Epidemiological surveillance of infectious diseases - annual report 2001	National Institute of Public Health	http://www.nijz.si/sl/epidemiolosko-spremljanje-nalezljivih-bolezni-letna-in-cetrtletna-porocila	report	country sheet/CYSTINET/other	Slovenia
NIJZ	2003	Epidemiological surveillance of infectious diseases - annual report 2002	National Institute of Public Health	http://www.nijz.si/sl/epidemiolosko-spremljanje-nalezljivih-bolezni-letna-in-cetrtletna-porocila	report	country sheet/CYSTINET/other	Slovenia
NIJZ	2005a	Epidemiological surveillance of infectious diseases - annual report 2003	National Institute of Public Health	http://www.nijz.si/sl/epidemiolosko-spremljanje-nalezljivih-bolezni-letna-in-cetrtletna-porocila	report	country sheet/CYSTINET/other	Slovenia
NIJZ	2005b	Epidemiological surveillance of infectious diseases - annual report 2004	National Institute of Public Health	http://www.nijz.si/sl/epidemiolosko-spremljanje-nalezljivih-bolezni-letna-in-cetrtletna-porocila	report	country sheet/CYSTINET/other	Slovenia
NIJZ	2006	Epidemiological surveillance of infectious diseases - annual report 2005	National Institute of Public Health	http://www.nijz.si/sl/epidemiolosko-spremljanje-nalezljivih-bolezni-letna-in-cetrtletna-porocila	report	country sheet/CYSTINET/other	Slovenia
NIJZ	2007	Epidemiological surveillance of infectious diseases - annual report 2006	National Institute of Public Health	http://www.nijz.si/sl/epidemiolosko-spremljanje-nalezljivih-bolezni-letna-in-cetrtletna-porocila	report	country sheet/CYSTINET/other	Slovenia
NIJZ	2008	Epidemiological surveillance of infectious diseases - annual report 2007	National Institute of Public Health	http://www.nijz.si/sl/epidemiolosko-spremljanje-nalezljivih-bolezni-letna-in-cetrtletna-porocila	report	country sheet/CYSTINET/other	Slovenia
NIJZ	2009	Epidemiological surveillance of infectious diseases - annual report 2008	National Institute of Public Health	http://www.nijz.si/sl/epidemiolosko-spremljanje-nalezljivih-bolezni-letna-in-cetrtletna-porocila	report	country sheet/CYSTINET/other	Slovenia
NIJZ	2010	Epidemiological surveillance of infectious diseases - annual report 2009	National Institute of Public Health	http://www.nijz.si/sl/epidemiolosko-spremljanje-nalezljivih-bolezni-letna-in-cetrtletna-porocila	report	country sheet/CYSTINET/other	Slovenia
NIJZ	2011	Epidemiological surveillance of infectious diseases - annual report 2010	National Institute of Public Health	http://www.nijz.si/sl/epidemiolosko-spremljanje-nalezljivih-bolezni-letna-in-cetrtletna-porocila	report	country sheet/CYSTINET/other	Slovenia
NIJZ	2012	Epidemiological surveillance of infectious diseases - annual report 2011	National Institute of Public Health	http://www.nijz.si/sl/epidemiolosko-spremljanje-nalezljivih-bolezni-letna-in-cetrtletna-porocila	report	country sheet/CYSTINET/other	Slovenia
NIJZ	2013	Epidemiological surveillance of infectious diseases - annual report 2012	National Institute of Public Health	http://www.nijz.si/sl/epidemiolosko-spremljanje-nalezljivih-bolezni-letna-in-cetrtletna-porocila	report	country sheet/CYSTINET/other	Slovenia
NIJZ	2014	Epidemiological surveillance of infectious diseases - annual report 2013	National Institute of Public Health	http://www.nijz.si/sl/epidemiolosko-spremljanje-nalezljivih-bolezni-letna-in-cetrtletna-porocila	report	country sheet/CYSTINET/other	Slovenia
NIJZ	2015	Epidemiological surveillance of infectious diseases - annual report 2014	National Institute of Public Health	http://www.nijz.si/sl/epidemiolosko-spremljanje-nalezljivih-bolezni-letna-in-cetrtletna-porocila	report	country sheet/CYSTINET/other	Slovenia
NVI	2012a	Årsrapport 2011 for Veterinærinstituttet	NVI, Norwegian Veterinary Institute		report	country sheet/CYSTINET/other	Norway
NVI	2012b	Ferieavløser ga bendelormlarver i kjøttet	ARGUS, Sunne dyr, Frisk fisk, Trygg mat. 2012;Nr 01 Àrg. 03.	Veterinærinstituttet Postboks 750 Sentrum 0106 Oslo tlf.: 23 21 60 00	report	country sheet/CYSTINET/other	Norway
NVWA	2013	Advies over de risico's van tuberculose en cysticercose in vleeskalveren bij aangepast keuringsbeleid. Advies van de directeur bureau Risicobeoordeling & onderzoeksprogrammering aan de minister van VWS en de staatssecretaris van EZ	NVWA	Utrecht	report	country sheet/CYSTINET/other	Netherlands
Padovani	2006	Occurrence of Taenia saginata cysticercosis in slaughtered cattle in the North of Italy: results of a ten-year monitoring program.	In: Food safety assurance and veterinary public health. Edited by Smulders F, vol. 4: Wageningen Academic Publishers; 2006: 329–331.		book	review	Italy
Paisley	NA	Assessment of the Risks to Norway in Association with Increased International Trade in Animals and Animal Products: Hazard Identification.	Section of Epidemiology National Veterinary Institute Oslo		report	country sheet/CYSTINET/other	Norway
Pou Serradell	1998	A 32-year-old woman with half-body paresthesia and expansive cerebral lesion.	Medicina Clinica (Barc) 111, 427–435.		article	review	Spain
Prazeres da Costa	2006	Multicystic tumor in the fourth ventricle. Consider neurocysticercosis.	J Neurol 253:1092–1093		article	review	Germany
Puschmann	2006	Neurocysticerkos som orsak till epileptiskt anfall. Infektion med svinbandmask finns sporadiskt i Skandinavien	Läkartidningen. 2006;12 103:938-942.		article	country sheet/CYSTINET/other	Sweden
Quílez	2004	Complicaciones cardiovasculares graves e inesperadas en los pacientes epilépticos	Med Clin (Barc) 2004;122(18):717-9		article	country sheet/CYSTINET/other	Spain
Rakuša	2000	Human cysticercosis in Slovenia	Laboratory for Parasitology, Institute of Microbiology and Immunology, Faculty of Medicine	http://www.arhimed.co.uk/arhimed/poglej.asp?id=80	dissertation	country sheet/CYSTINET/other	Slovenia
Ramos	2011	Enfermedades importadas y no importadas en la población inmigrante. Una década de experiencia desde una unidad de enfermedades infecciosas	Enferm Infecc Microbiol Clin. 2011;29(3):185–192		article	review	Spain
Rao	2003	Neurocysticercosis in West London.	Arch Dis Child 88: 471		article	review	United Kingdom
Rascón Ramírez	2014	Resección Neuroendoscópica de neurocisticerco intraventricular	Neurocirugia. 2014;25(Espec Congr):66-70 (XIX Congreso Nacional de la Sociedad Española de Neurocirugía)		article	country sheet/CYSTINET/other	Spain
RIVM	2013	Staat van de zoönosen 2012	RIVM	http://www.rivm.nl	report	country sheet/CYSTINET/other	Netherlands
Roberts	2003	An analysis of imported infections over a 5-year period at a teaching hospital in the United Kingdom	Travel Medicine and Infectious Disease [2003, 1(4):227-230] DOI: 10.1016/j.tmaid.2003.10.002		article	country sheet/CYSTINET/other	United Kingdom
Roca	2002	Enfermedades importadas en inmigrantes africanos: estudio de 1321 pacientes	Med Clin (Barc) 2002; 119:616-619	Available in PhD thesis: Malalties infeccioses importades per immigrants: experiència, anàlisi i conclusions d'una situació a Catalunya (2003)	dissertation	country sheet/CYSTINET/other	Spain
Rodríguez Fernández	2006	Neurocisticercosis e inmigración	SEMERGEN. 2006;32(2):87-9		article	review	Spain
Rodríguez Hilario	2009	Neurocisticercosis y gestación. Neurocysticercosis and pregnancy	Prog Obstet Ginecol. 2009;52(12):696-9		article	review	Spain
Roos	1995	[Neurocysti- cercosis].	Pathologe 16: 348–353.		article	review	Germany
Rosahl	1998	Spinale intramedulltire Neurozystizerkose	Klinische Neuroradiologie, 1998;8:115-22, Nr. 3		article	country sheet/CYSTINET/other	Germany
Roth	2002	A case of lymphocytic meningitis revealing a neurocysticercosis.	Rev Med Interne 23:402–403		article	review	France
Roth	2003	Cysticercosis as a rare cause of a tumor of the tongue].	Laryngorhinootologie 82: 564–567.		article	review	Germany
Safronova	2004	Meningite aguda como forma de apresentação de neurocistecercose	Sinapse Publicaçao da Sociedade Portuguesa de Neurologia Volume 4 Nº 1 Maio de 2004		article	country sheet/CYSTINET/other	Portugal
Sánchez	2002		Radiología 2002;44(7):309-313		article	review	Spain
Sánchez Martínez	2013	Diagnóstico de procesos patológicos en ungulados domésticos sacrificados en matadero en el sureste de España	Universidad de Murcia. Facultad de Veterinaria	https://digitum.um.es/xmlui/handle/10201/36089	dissertation	country sheet/CYSTINET/other	Spain
Schmidt	1990	[Unilateral iritis by cysticercal larva in the anterior chamber].	Ophthalmologica 200: 210–215		article	review	Germany
Schmutzhard	2017		Personal communication		unpublished	country sheet/CYSTINET/other	Austria
Segovia-Alonso	2015	Subcutaneous and intramuscular cysticercosis	Community Acquir Infect 2015;2:145-7.		article	country sheet/CYSTINET/other	Spain
Sheridan	1982	Masters Applied Science (Food Science) Thesis	University College Dublin	Cited in FSAI (2008)	dissertation	country sheet/CYSTINET/other	Ireland
Siikamäki	2002	Suoliston parasiitti-infektiot	Duodecim 2002;118:1235–47	http://www.terveyskirjasto.fi/xmedia/duo/duo93006.pdf	article	country sheet/CYSTINET/other	Finland
Silva	2015	Cisticercose muscular	Medicina Interna. Portuguese Journal of Internal Medicine. Livro de resumos. Vol 22, Edição Especial Maio 2015		article	country sheet/CYSTINET/other	Portugal
SIM	NA	Sistema de Información Microbiológica. Instituto de Salud Carlos III, Spain	http://www.isciii.es/ISCIII/es/contenidos/fd-servicios-cientifico-tecnicos/fd-vigilancias-alertas/fd-sistema-informacion-microbiologica/informes-generales.shtml	Data on human taeniosis notified by microbiological laboratories through the Microbiological Information System years 2002 and 2001 http://www.isciii.es/ISCIII/es/contenidos/fd-servicios-cientifico-tecnicos/fd-vigilancias-alertas/fd-sistema-informacion-microbiologica/informes-generales.shtml	report	country sheet/CYSTINET/other	Spain
SIM	NA	Sistema de Información Microbiológica. Instituto de Salud Carlos III, Spain	http://www.isciii.es/ISCIII/es/contenidos/fd-servicios-cientifico-tecnicos/fd-vigilancias-alertas/fd-sistema-informacion-microbiologica/informes-generales.shtml	Data on human taeniosis notified by microbiological laboratories through the Microbiological Information System years 2003 and 2004	report	country sheet/CYSTINET/other	Spain
SIM	NA	Sistema de Información Microbiológica. Instituto de Salud Carlos III, Spain	http://www.isciii.es/ISCIII/es/contenidos/fd-servicios-cientifico-tecnicos/fd-vigilancias-alertas/fd-sistema-informacion-microbiologica/informes-generales.shtml	Data on human taeniosis notified by microbiological laboratories through the Microbiological Information System years 2005 and 2006	report	country sheet/CYSTINET/other	Spain
SIM	NA	Sistema de Información Microbiológica. Instituto de Salud Carlos III, Spain	http://www.isciii.es/ISCIII/es/contenidos/fd-servicios-cientifico-tecnicos/fd-vigilancias-alertas/fd-sistema-informacion-microbiologica/informes-generales.shtml	Data on human taeniosis notified by microbiological laboratories through the Microbiological Information System years 2006 and 2007	report	country sheet/CYSTINET/other	Spain
SIM	NA	Sistema de Información Microbiológica. Instituto de Salud Carlos III, Spain	http://www.isciii.es/ISCIII/es/contenidos/fd-servicios-cientifico-tecnicos/fd-vigilancias-alertas/fd-sistema-informacion-microbiologica/informes-generales.shtml	Data on human taeniosis notified by microbiological laboratories through the Microbiological Information System years 2007 and 2008	report	country sheet/CYSTINET/other	Spain
SIM	NA	Sistema de Información Microbiológica. Instituto de Salud Carlos III, Spain	Cited in ISP (Instituto de Salud Pública de Navarra). Boletín Informativo. 2002; 22.		report	country sheet/CYSTINET/other	Spain
SIM	NA	Sistema de Información Microbiológica. Instituto de Salud Carlos III, Spain	Cited in Fos Claver et al. (2000): Enfermedades parasitarias de origen alimentario más frecuentes en España: incidencia y comparación con las de origen vírico y bacteriano; Ars Pharmaceutica, 41:3; 293-305, 2000	Data on taeniosis for 1994-1998	report	country sheet/CYSTINET/other	Spain
SIM	NA	Sistema de Información Microbiológica. Instituto de Salud Carlos III, Spain	http://www.isciii.es/ISCIII/es/contenidos/fd-servicios-cientifico-tecnicos/fd-vigilancias-alertas/fd-sistema-informacion-microbiologica/informes-generales.shtml	Data on human taeniosis notified by microbiological laboratories through the Microbiological Information System years 1999 and 2000 http://www.isciii.es/ISCIII/es/contenidos/fd-servicios-cientifico-tecnicos/fd-vigilancias-alertas/fd-sistema-informacion-microbiologica/informes-generales.shtml	report	country sheet/CYSTINET/other	Spain
Smidt	2004	Neurocysticercosis: A Rare Cause of Seizure	Irish Medical Journal [2004, 97(9):284-285]		article	country sheet/CYSTINET/other	Ireland
Šoba	2015		Personal communication		unpublished	country sheet/CYSTINET/other	Slovenia
SSI	2006		Statens Serum Institut	EPI-NYT	report	country sheet/CYSTINET/other	Denmark
SSI	2009		Statens Serum Institut	EPI-NYT	report	country sheet/CYSTINET/other	Denmark
Stensvold	2017		Personal communication		unpublished	country sheet/CYSTINET/other	Denmark
Terras Alexandre	2015	Cisticercose disseminada calcificada	Medicina Interna. Portuguese Journal of Internal Medicine. Livro de resumos. Vol 22, Edição Especial Maio 2015		article	country sheet/CYSTINET/other	Portugal
Thaker	2001	Neurocysticercosis in pregnancy	British Journal of Neurosurgery 2001, 15(3):284-287 doi:10.1080/026886901750353791		letter	country sheet/CYSTINET/other	United Kingdom
Timóteo	2005	Relatório Final de Estágio	Licenciatura em Medicina Veterinária. Universidade de Trás-os-Montes e Alto Douro. 71 pp.		dissertation	country sheet/CYSTINET/other	Portugal
Treurniet	1993	Zoönose in Nederland: een inventarisatie	Infectieziekten Bulletin 1993,4,5,92-97		report	country sheet/CYSTINET/other	Netherlands
UVHVVR	2015	Letno poročilo o zoonozah in povzročiteljih zoonoz, 2014. Uprava zo varno hrano, veterinarstvo in varstvo rastlin RS	Administration of the Republic of Slovenia for Food Safety, Veterinary Sector and Plant Protection	http://www.uvhvvr.gov.si/fileadmin/uvhvvr.gov.si/pageuploads/DELOVNA_PODROCJA/Zivila/zoonoze/POROCILO_ZOONOZE_2014.pdf	report	country sheet/CYSTINET/other	Slovenia
Van der Logt	2000	Unidentified parasitic cysts in cattle.	Vet Rec. 2000; 146(21):610-612.		article	review	Switzerland
Van Roermund	2003	Diagnose in beeld (160). Een vrouw met een lintworm uit een stoma	Nederlands Tijdschrift der Geneeskunde 2013,147,41,2020		article	country sheet/CYSTINET/other	Netherlands
Vera de Pedro	2008	Hipertensión intracraneal secundaria a neurocisticercosis	An Pediatr (Barc). 2008;68(5):525-39		article	review	Spain
Vergles-Rataj	2015	Outbreak of bovine cysticercosis on a cattle farm in Slovenia in 2015 - a case report	Proceedings of the 1st CYSTINET International Conference, Belgrade, Serbia, 03-04/11/2015		abstract	proceedings	Slovenia
Vieira-Pinto	2015	Muscular calcification in dry-meat ham from a pig raised in an outdoor farm – A challenge poster: Try to find the possible diagnosis	Proceedings of the 3rd CYSTINET Working Group Meeting, Rome, Italy, 12-13/05/2015		abstract	proceedings	Portugal
Vilehna	2017		Personal communication		unpublished	country sheet/CYSTINET/other	Portugal
Vilhena	1997	Situação da cisticercose humana em Portugal, 1993-1996 : a cisticercose através dos internamentos hospitalares	Saúde em números; Volume 12, Nº 4, Outubro 97 (Direcção-Geral da Saúde)		article	country sheet/CYSTINET/other	Portugal
Vilhena	2015	Characterizing human cysticercosis in Portugal 2006-2013	Proceedings of the 1st CYSTINET International Conference, Belgrade, Serbia, 03-04/11/2015		abstract	proceedings	Portugal
Villalba	2013	Neurocysticercosis: Can we forget it in Europe?	European Journal of Internal Medicine Volume 24, Supplement 1, October 2013, Pages e199–e200 (ECIM 2013 - 12th European Congress on Internal Medicine 2 - 5 October, 2013 - Prague, Czech Republic)		abstract	country sheet/CYSTINET/other	Spain
Wadley	2000	Experience with neurocysticercosis in the UK: correct diagnosis and neurosurgical management of the small enhancing brain lesion	Br J Neurosurg 14:211–218		article	review	United Kingdom
Whitefield	1996	Cavernous sinus syndrome associated with neurocysticercosis.	Eye (Lond) 10 (Pt 5): 642–643		article	review	United Kingdom
Zubiria Ibarguren	2014	Estudio de vigilancia activa de la teniasis cisticercosis en el territorio de Gipuzkoa (2005-2013)	Practicum: Máster de Calidad y Seguridad Alimentaria. UPV. Año 2014. Universidad del País Vasco. Intervención práctica: Servicio Veterinario Oficial. Mataderos. Territorio Gipuzkoa. Gobierno Vasco.		dissertation	country sheet/CYSTINET/other	Spain

## Sheet: info
First author	First author of publication/document/data
Year	Year of publication of publication/document/data
Title	Title of publication/document/data
Source	Journal, volume, issue, publisher; Meeting details; Name of institute/data provider
Additional info	Additional information if available e.g., URL, name of review
Document type	{article, abstract, letter [=letter to editor, letter to director, letter to journal], report*, dissertation*, book, unpublished*}
Retrieved through	{review [=reference list of review article], proceedings, country sheet/CYSTINET/other*}
Country	Country where study was set
* report = government document, epidemiological bulletin
* unpublished = unpublished data obtained from a register, personal communication
* dissertation = PhD thesis, BSc dissertation, students work
* country sheet/cystinet/other = Cystinet members
